# Supplementary material for: Coral-like Magnetic Metal–Organic Framework for Selective Adsorption and Detection of Thiabendazole in Tomato and Chinese Cabbage Samples
Source: Foods. 2025 Oct 31;14(21):3748. doi: 10.3390/foods14213748 (PMC12607549; doi:10.3390/foods14213748)
Supplement: Supplementary file 1 [file foods-14-03748-s001.zip]

Archive with 1 entries (1 files):
- foods-3897436-supplementary.pdf
